# Supplementary material for: Dynamic Privacy-Preserving Anonymous Authentication Scheme for Condition-Matching in Fog-Cloud-Based VANETs
Source: Sensors (Basel). 2024 Mar 9;24(6):1773. doi: 10.3390/s24061773 (PMC10975316; doi:10.3390/s24061773)
Supplement: Supplementary file 1 [file sensors-24-01773-s001.zip]

Archive with 1 entries (1 files):
- sensors-2861076-supplementary.pdf
